# Supplementary material for: How Subtle Is the “Terroir” Effect? Chemistry-Related Signatures of Two “Climats de Bourgogne”
Source: PLoS One. 2014 May 23;9(5):e97615. doi: 10.1371/journal.pone.0097615 (PMC4032233; doi:10.1371/journal.pone.0097615)
Supplement: Table S1 — Examples of unique skin-specific masses from 2010, 2011 and 2012, number of known structures for each formula found by SciFinder scholar and putative annotations of known grape and wine metabolites. (XLSX) [file pone.0097615.s003.xlsx]

## Sheet: Feuil1
Detected m/z	Molecular ion formula	Putative annotations for grape and wine
2010
169.01424	[C7H5O5]-	Gallic acid
483.11455	[C21H23O13]-	flavan-diol glucoside
551.01113	[C29H23O9]-	gericudranins
577.13518	[C30H25O12]-	Catechin dimer
611.12542	[C26H27O17 ]-	Myricetin-sambubioside
2011
185.02205	[C5H9O5]-	Ribose
223.06119	[C11H11O5]-	Sinapic acid
241.08299	[C10H13N2O5]-	Thymidine
300.999	[C14H5O8]-	Ellagic acid
367.09537	[C18H19O6]-	Catechin-trimethyl ether
2012
243.06629	[C14H11O4]-	Piceatannol
615.09915	[C28H23O16]-	Quercetin-galloylglucoside
782.20576	[C38H39O18]-	Pelargonidin-coumaroylglucoside-acetylglucoside
501.0804	[C21H21O12]-	Quercetin-glucoside
503.09598	[C12H23O12]-	Catechin-glucoside
