# Supplementary material for: How Subtle Is the “Terroir” Effect? Chemistry-Related Signatures of Two “Climats de Bourgogne”
Source: PLoS One. 2014 May 23;9(5):e97615. doi: 10.1371/journal.pone.0097615 (PMC4032233; doi:10.1371/journal.pone.0097615)
Supplement: Table S2 — Examples of unique wine-specific masses specific from VR and GE, number of known structures for each formula found by SciFinder scholar and putative annotations of known grape and wine metabolites. (XLSX) [file pone.0097615.s004.xlsx]

## Sheet: 130122 matrice identification m
Detected m/z	Molecular ion formula	Putative annotation from pertinent grape and wine metabolites
VR
197.04530	[C9H9O5]-	Syringic acid
299.05585	[C16H11O6]-	Kaempferol-methyl ester
325.09262	[C15H17O8]-	O-Glucopyranosyl-p-coumaric acid
259.12995	[C11H19N2O5]-	Glutamyl-isoleucine
464.09645	[C21H21O12]-	Delphinidin-O-glucoside
GE
447.09330	[C21H19O11]-	Quercitrin
135.04515	[C8H7O2]-	Phenyl acetate
159.06629	[C7H11O4]-	Dimethylglutaric acid
221.15468	[C14H21O2]-	Dodecatrienyl acetate
251.20166	[C16H27O2]-	hexadecadienoic acid
